# Supplementary material for: Ramadanov–Zabler Safe Zone for Sacroiliac Screw Placement: A CT-Based Computational Pilot Study
Source: J Clin Med. 2025 May 20;14(10):3567. doi: 10.3390/jcm14103567 (PMC12112452; doi:10.3390/jcm14103567)
Supplement: Supplementary file 1 [file jcm-14-03567-s001.zip]

Archive with 6 entries (6 files):
- Supplementary Document S1 - 20250327_Data_Protection_Assessment_German.pdf
- Supplementary Document S2 - Data_Protection_Assessment_English_Translation.docx
- Supplementary Document S3 - Informed Patient Consent German.pdf
- Supplementary Document S4 -Informed Patient Consent German English Translation.pdf
- Supplementary Video S1 - Transversal Pelvic View after SI Screw Placement.mp4
- Supplementary Video S2 - Sagittal Pelvic View after SI Screw Placement.mp4
